# Supplementary material for: Hormesis and Low Toxic Effects of Three Lanthanides in Microfungi Isolated from Rare Earth Mining Waste in Northwestern Russia
Source: Toxics. 2023 Dec 10;11(12):1010. doi: 10.3390/toxics11121010 (PMC10747132; doi:10.3390/toxics11121010)
Supplement: Supplementary file 1 [file toxics-11-01010-s001.zip]

Archive with 1 entries (1 files):
- toxics-2732083-supplementary.pdf
